# Supplementary material for: Unveiling Therapeutic Potential: Targeting Fusobacterium nucleatum’s Lipopolysaccharide Biosynthesis for Endodontic Infections—An In Silico Screening Study
Source: Int J Mol Sci. 2024 Apr 11;25(8):4239. doi: 10.3390/ijms25084239 (PMC11049844; doi:10.3390/ijms25084239)
Supplement: Supplementary file 1 [file ijms-25-04239-s001.zip › Table S1.xlsx]

## Sheet: Sheet1
PubChem CID	Ligand ID used in the current study	CHEMBL ID	Ligand ID used in the current study
116918594	Ligand1	CHEMBL1082	Ligand516
116918595	Ligand2	CHEMBL1109	Ligand517
116919199	Ligand3	CHEMBL1167	Ligand518
116921047	Ligand4	CHEMBL1191	Ligand519
116921889	Ligand5	CHEMBL1200359	Ligand520
116922899	Ligand6	CHEMBL1200610	Ligand521
116922988	Ligand7	CHEMBL1208	Ligand522
117066627	Ligand8	CHEMBL1213456	Ligand523
117072054	Ligand9	CHEMBL1214	Ligand524
11781758	Ligand10	CHEMBL1220	Ligand525
11806099	Ligand11	CHEMBL1236282	Ligand526
118264382	Ligand12	CHEMBL1257051	Ligand527
118324819	Ligand13	CHEMBL126	Ligand528
118581281	Ligand14	CHEMBL127	Ligand529
118581297	Ligand15	CHEMBL130	Ligand530
118584455	Ligand16	CHEMBL134561	Ligand531
118584476	Ligand17	CHEMBL1449	Ligand532
118584480	Ligand18	CHEMBL1449676	Ligand533
118657167	Ligand19	CHEMBL1476605	Ligand534
118788727	Ligand20	CHEMBL1525826	Ligand535
118870736	Ligand21	CHEMBL1604	Ligand536
119187372	Ligand22	CHEMBL1614637	Ligand537
119187810	Ligand23	CHEMBL1644	Ligand538
119210093	Ligand24	CHEMBL1697763	Ligand539
119210135	Ligand25	CHEMBL174	Ligand540
119210652	Ligand26	CHEMBL1908324	Ligand541
119210871	Ligand27	CHEMBL2103764	Ligand542
119236594	Ligand28	CHEMBL2104266	Ligand543
119237468	Ligand29	CHEMBL2105399	Ligand544
119241359	Ligand30	CHEMBL2105499	Ligand545
119241421	Ligand31	CHEMBL2105907	Ligand546
119242120	Ligand32	CHEMBL2110602	Ligand547
119242429	Ligand33	CHEMBL22	Ligand548
119250131	Ligand34	CHEMBL240163	Ligand549
119939741	Ligand35	CHEMBL267648	Ligand550
119955357	Ligand36	CHEMBL268869	Ligand551
120208474	Ligand37	CHEMBL285347	Ligand552
120208534	Ligand38	CHEMBL29	Ligand553
120209196	Ligand39	CHEMBL291157	Ligand554
120209628	Ligand40	CHEMBL30116	Ligand555
120209924	Ligand41	CHEMBL31	Ligand556
120209971	Ligand42	CHEMBL311350	Ligand557
120210496	Ligand43	CHEMBL3186538	Ligand558
120210850	Ligand44	CHEMBL31891	Ligand559
120520699	Ligand45	CHEMBL33	Ligand560
120526633	Ligand46	CHEMBL370252	Ligand561
12111404	Ligand47	CHEMBL3707254	Ligand562
12118615	Ligand48	CHEMBL4	Ligand563
121428503	Ligand49	CHEMBL404	Ligand564
121816864	Ligand50	CHEMBL430	Ligand565
121816923	Ligand51	CHEMBL437	Ligand566
121816942	Ligand52	CHEMBL438	Ligand567
121858304	Ligand53	CHEMBL439	Ligand568
121869235	Ligand54	CHEMBL443	Ligand569
12209732	Ligand55	CHEMBL446	Ligand570
12209735	Ligand56	CHEMBL453	Ligand571
12209740	Ligand57	CHEMBL485696	Ligand572
12209741	Ligand58	CHEMBL485940	Ligand573
12209743	Ligand59	CHEMBL5	Ligand574
12209744	Ligand60	CHEMBL528	Ligand575
12209745	Ligand61	CHEMBL556262	Ligand576
12209747	Ligand62	CHEMBL561	Ligand577
12209749	Ligand63	CHEMBL572	Ligand578
12209751	Ligand64	CHEMBL575	Ligand579
12209752	Ligand65	CHEMBL583	Ligand580
12209758	Ligand66	CHEMBL615	Ligand581
12226208	Ligand67	CHEMBL617	Ligand582
122473641	Ligand68	CHEMBL62193	Ligand583
122473653	Ligand69	CHEMBL6273	Ligand584
122473655	Ligand70	CHEMBL700	Ligand585
122473669	Ligand71	CHEMBL8	Ligand586
122473677	Ligand72	CHEMBL826	Ligand587
122473692	Ligand73	CHEMBL850	Ligand588
122473693	Ligand74	CHEMBL9	Ligand589
122473699	Ligand75	CHEMBL927	Ligand590
122473703	Ligand76
122473707	Ligand77
122473709	Ligand78
122473710	Ligand79
122473713	Ligand80
122473714	Ligand81
122473726	Ligand82
122473729	Ligand83
122473734	Ligand84
122473736	Ligand85
122473738	Ligand86
122473753	Ligand87
122473754	Ligand88
122473760	Ligand89
122473769	Ligand90
122473774	Ligand91
122473775	Ligand92
122473785	Ligand93
122473787	Ligand94
122473789	Ligand95
122473790	Ligand96
122473796	Ligand97
122473807	Ligand98
122473815	Ligand99
122473816	Ligand100
122473837	Ligand101
122473843	Ligand102
122473846	Ligand103
122473852	Ligand104
122473854	Ligand105
122473859	Ligand106
122473860	Ligand107
122473863	Ligand108
122473881	Ligand109
122473882	Ligand110
122473894	Ligand111
122473895	Ligand112
122473899	Ligand113
122473912	Ligand114
122473924	Ligand115
122473929	Ligand116
122473936	Ligand117
122473963	Ligand118
122473964	Ligand119
122499483	Ligand120
122499499	Ligand121
122499500	Ligand122
122499502	Ligand123
122499509	Ligand124
122499510	Ligand125
122499544	Ligand126
122499546	Ligand127
122499548	Ligand128
122499559	Ligand129
122499593	Ligand130
122499596	Ligand131
122499602	Ligand132
122499603	Ligand133
122499607	Ligand134
122499609	Ligand135
122499646	Ligand136
122499648	Ligand137
122499649	Ligand138
122499650	Ligand139
122499654	Ligand140
122607426	Ligand141
122607430	Ligand142
122607433	Ligand143
12286997	Ligand144
12316096	Ligand145
123282542	Ligand146
123312883	Ligand147
123340944	Ligand148
123695027	Ligand149
123759225	Ligand150
124017104	Ligand151
12424027	Ligand152
124430856	Ligand153
124430857	Ligand154
124510037	Ligand155
124510038	Ligand156
124516836	Ligand157
124516837	Ligand158
125177462	Ligand159
125177464	Ligand160
12535032	Ligand161
12535033	Ligand162
12535036	Ligand163
12535038	Ligand164
12535067	Ligand165
125486449	Ligand166
125486451	Ligand167
125490107	Ligand168
12565472	Ligand169
126435	Ligand170
126574397	Ligand171
126583835	Ligand172
126583896	Ligand173
126583900	Ligand174
126583902	Ligand175
126583913	Ligand176
126583920	Ligand177
126584054	Ligand178
126584074	Ligand179
126712371	Ligand180
12746291	Ligand181
12757955	Ligand182
12792066	Ligand183
12822852	Ligand184
12878500	Ligand185
12896525	Ligand186
129109578	Ligand187
129192457	Ligand188
12953784	Ligand189
129632803	Ligand190
129639558	Ligand191
129642030	Ligand192
129645970	Ligand193
12965628	Ligand194
12965633	Ligand195
129675928	Ligand196
129678235	Ligand197
12968609	Ligand198
129689888	Ligand199
129710050	Ligand200
129714737	Ligand201
129716752	Ligand202
129717512	Ligand203
129718744	Ligand204
129720507	Ligand205
129723314	Ligand206
129733734	Ligand207
129735054	Ligand208
129735057	Ligand209
129821234	Ligand210
129822046	Ligand211
129836898	Ligand212
129843791	Ligand213
129844631	Ligand214
129846289	Ligand215
129846737	Ligand216
129851060	Ligand217
129852158	Ligand218
129882765	Ligand219
129882856	Ligand220
129882951	Ligand221
129889424	Ligand222
129941076	Ligand223
129965639	Ligand224
129965640	Ligand225
129965641	Ligand226
129990099	Ligand227
13012727	Ligand228
131390	Ligand229
13141066	Ligand230
13141067	Ligand231
13141068	Ligand232
131698648	Ligand233
131704312	Ligand234
131737283	Ligand235
13175200	Ligand236
13175201	Ligand237
131866044	Ligand238
131882454	Ligand239
131992405	Ligand240
131992409	Ligand241
131992439	Ligand242
132189288	Ligand243
132189289	Ligand244
132208086	Ligand245
133064181	Ligand246
133064728	Ligand247
13384572	Ligand248
13384574	Ligand249
13384575	Ligand250
13384576	Ligand251
13384593	Ligand252
13384595	Ligand253
13404150	Ligand254
13404151	Ligand255
134125000	Ligand256
134160364	Ligand257
134259601	Ligand258
134259604	Ligand259
134260753	Ligand260
134260755	Ligand261
134282710	Ligand262
134297820	Ligand263
134297841	Ligand264
13432378	Ligand265
134407014	Ligand266
134481138	Ligand267
134481176	Ligand268
134962540	Ligand269
134968824	Ligand270
134990670	Ligand271
135003636	Ligand272
135030789	Ligand273
135044203	Ligand274
135044228	Ligand275
135055559	Ligand276
135214660	Ligand277
135340035	Ligand278
135340036	Ligand279
135370058	Ligand280
135370059	Ligand281
135371719	Ligand282
135371720	Ligand283
135371747	Ligand284
135371826	Ligand285
135371887	Ligand286
135372006	Ligand287
135372786	Ligand288
135374850	Ligand289
135374852	Ligand290
135374904	Ligand291
135374920	Ligand292
135374944	Ligand293
135374945	Ligand294
135374948	Ligand295
135374971	Ligand296
135374978	Ligand297
135375084	Ligand298
135387152	Ligand299
135387355	Ligand300
135387356	Ligand301
135387888	Ligand302
136017893	Ligand303
136040564	Ligand304
13711373	Ligand305
137411551	Ligand306
13755051	Ligand307
13758266	Ligand308
13797967	Ligand309
13797969	Ligand310
138470176	Ligand311
138576731	Ligand312
138753433	Ligand313
13890986	Ligand314
138986914	Ligand315
139270839	Ligand316
139391288	Ligand317
13946331	Ligand318
13946332	Ligand319
139507932	Ligand320
139507933	Ligand321
139519324	Ligand322
139519347	Ligand323
139636920	Ligand324
139679214	Ligand325
139685898	Ligand326
140143507	Ligand327
140349725	Ligand328
140387073	Ligand329
140503271	Ligand330
14060043	Ligand331
14066606	Ligand332
140686862	Ligand333
140944812	Ligand334
140944813	Ligand335
140944815	Ligand336
140944816	Ligand337
140944819	Ligand338
140944821	Ligand339
140944822	Ligand340
140944823	Ligand341
140944824	Ligand342
140944825	Ligand343
140944831	Ligand344
140944834	Ligand345
140944837	Ligand346
140944839	Ligand347
140944840	Ligand348
140944842	Ligand349
140944843	Ligand350
140944844	Ligand351
140944847	Ligand352
140944849	Ligand353
140944851	Ligand354
140978088	Ligand355
141005384	Ligand356
141066169	Ligand357
141174192	Ligand358
141182632	Ligand359
141183408	Ligand360
141207996	Ligand361
141437490	Ligand362
141482049	Ligand363
141547653	Ligand364
141548405	Ligand365
141555165	Ligand366
141555171	Ligand367
14178158	Ligand368
141824863	Ligand369
141874225	Ligand370
141895828	Ligand371
141908603	Ligand372
141946485	Ligand373
141971803	Ligand374
141971819	Ligand375
141971822	Ligand376
141971855	Ligand377
142086728	Ligand378
142086745	Ligand379
142339082	Ligand380
142339154	Ligand381
142428608	Ligand382
142449508	Ligand383
142492757	Ligand384
14261280	Ligand385
142635311	Ligand386
142701964	Ligand387
14325095	Ligand388
143275372	Ligand389
143649869	Ligand390
143696636	Ligand391
143785052	Ligand392
143819515	Ligand393
143827502	Ligand394
144021567	Ligand395
144151706	Ligand396
144363808	Ligand397
144369856	Ligand398
14437259	Ligand399
144447720	Ligand400
144625646	Ligand401
144762839	Ligand402
144920836	Ligand403
144920967	Ligand404
144944976	Ligand405
145086395	Ligand406
145107837	Ligand407
145142304	Ligand408
145142339	Ligand409
145142340	Ligand410
145142350	Ligand411
145142361	Ligand412
145142362	Ligand413
145142363	Ligand414
145142426	Ligand415
145142432	Ligand416
145142433	Ligand417
145142434	Ligand418
145142439	Ligand419
145142479	Ligand420
145142537	Ligand421
145142548	Ligand422
145570031	Ligand423
145789251	Ligand424
145824291	Ligand425
145852323	Ligand426
145945223	Ligand427
14600095	Ligand428
146004403	Ligand429
146004570	Ligand430
146004571	Ligand431
146006988	Ligand432
146310923	Ligand433
146451542	Ligand434
146451544	Ligand435
146451545	Ligand436
146524936	Ligand437
14737529	Ligand438
147908515	Ligand439
14828957	Ligand440
148495	Ligand441
148548347	Ligand442
14876770	Ligand443
149851962	Ligand444
150886	Ligand445
150990	Ligand446
152685671	Ligand447
153346386	Ligand448
153434831	Ligand449
153434832	Ligand450
153489802	Ligand451
153546064	Ligand452
153694092	Ligand453
153704988	Ligand454
153726180	Ligand455
15378326	Ligand456
153800962	Ligand457
153805577	Ligand458
153821134	Ligand459
153873653	Ligand460
153895996	Ligand461
153971191	Ligand462
154083699	Ligand463
154086224	Ligand464
154097437	Ligand465
154164593	Ligand466
154221125	Ligand467
154251870	Ligand468
154259086	Ligand469
154268727	Ligand470
154268964	Ligand471
154276761	Ligand472
154286810	Ligand473
154288716	Ligand474
154291023	Ligand475
154319304	Ligand476
154325958	Ligand477
154326180	Ligand478
154334286	Ligand479
154349563	Ligand480
154350017	Ligand481
154372366	Ligand482
154374018	Ligand483
154377761	Ligand484
154385893	Ligand485
154386029	Ligand486
154717299	Ligand487
154717302	Ligand488
154717303	Ligand489
154727637	Ligand490
15480157	Ligand491
15480158	Ligand492
15480159	Ligand493
15480160	Ligand494
154944483	Ligand495
155084784	Ligand496
155282836	Ligand497
155284915	Ligand498
15579912	Ligand499
155817874	Ligand500
155902981	Ligand501
155969520	Ligand502
155969521	Ligand503
15625949	Ligand504
15939012	Ligand505
15958368	Ligand506
15974730	Ligand507
160489	Ligand508
160511	Ligand509
16216597	Ligand510
16217284	Ligand511
16217285	Ligand512
164086	Ligand513
164086	Ligand514
164910	Ligand515
