# Supplementary material for: Unveiling Therapeutic Potential: Targeting Fusobacterium nucleatum’s Lipopolysaccharide Biosynthesis for Endodontic Infections—An In Silico Screening Study
Source: Int J Mol Sci. 2024 Apr 11;25(8):4239. doi: 10.3390/ijms25084239 (PMC11049844; doi:10.3390/ijms25084239)
Supplement: Supplementary file 1 [file ijms-25-04239-s001.zip › Table S2.xlsx]

## Sheet: Sheet1
Molecule	pubchem id	Canonical SMILES	Formula	MW	#Rotatable bonds	#H-bond acceptors	#H-bond donors	TPSA	Consensus Log P	Druglikeness	Mutagenic	Tumorigenic	Reproductive Effective	Irritant
Molecule 1	10015554	OC(=O)CN[C@@H](C(=O)O)Cc1c[nH]c2c1cccc2	C13H14N2O4	262.26	6	5	4	102.42	0.03	-33917	none	none	none	none
Molecule 2	10036329	OC(=O)[C@H](CCc1c[nH]c2c1cccc2)N	C12H14N2O2	218.25	4	3	3	79.11	0.49	-13.03	none	none	none	none
Molecule 3	10104793	OC(=O)[C@H]([C@H](c1c[nH]c2c1cccc2)C)N	C12H14N2O2	218.25	3	3	3	79.11	0.42	-10324	none	none	none	none
Molecule 4	101198	OC(=O)[C@@H](Cc1c[nH]c2c1c(F)ccc2)N	C11H11FN2O2	222.22	3	4	3	79.11	0.50	-11583	none	none	none	none
Molecule 5	10130455	OC(=O)[C@H](Cc1c[nH]c2c1cccc2)N	C11H12N2O2	204.23	3	3	3	79.11	0.18	-10243	none	none	none	none
Molecule 6	10131543	N[C@H](C(=O)O)Cc1c[nH]c2c1cc(I)cc2	C11H11IN2O2	330.12	3	3	3	79.11	0.87	-96569	none	none	none	none
Molecule 7	102224701	N#Cc1ccc2c(c1)[nH]cc2C[C@@H](C(=O)O)N	C12H11N3O2	229.23	3	4	3	102.90	0.01	-14523	none	none	none	none
Molecule 8	10375724	OC(=O)[C@@H](Cc1c[nH]c2c1cccc2)N	C11H12N2O2	204.23	3	3	3	79.11	0.18	-10243	none	none	none	none
Molecule 9	104907997	CSCC[C@H](C(=O)N1C[C@H](Oc2c1cccc2)C(=O)O)N	C14H18N2O4S	310.37	6	5	2	118.16	0.42	-14901	none	none	none	none
Molecule 10	10608299	OC(=O)[C@H](Cc1c[nH]c2c1cccc2)N	C11H12N2O2	204.23	3	3	3	79.11	0.18	-10243	none	none	none	none
Molecule 11	106112301	CO[C@H](C(=O)N1C[C@H](Oc2c1cccc2)C(=O)O)CN	C13H16N2O5	280.28	5	6	2	102.09	-0.46	32941	none	none	none	none
Molecule 12	10632009	OC(=O)[C@H](Cc1cccc2c1cc[nH]2)N	C11H12N2O2	204.23	3	3	3	79.11	0.15	-10318	none	none	none	none
Molecule 13	10878561	OC(=O)[C@@]1(N)C[C@H]1c1c[nH]c2c1cccc2	C12H12N2O2	216.24	2	3	3	79.11	0.27	-31409	none	none	none	none
Molecule 14	10998177	OC(=O)[C@@H](Cc1c[nH]c2c1cccc2)N	C11H12N2O2	204.23	3	3	3	79.11	0.18	-10243	none	none	none	none
Molecule 15	11010216	[N-]=[N+]=Nc1ccc2c(c1)c(c[nH]2)C[C@H](C(=O)O)N	C11H11N5O2	245.24	4	6	3	128.86	0.27	-15261	none	none	none	none
Molecule 16	11020402	OC(=O)[C@](Cc1c[nH]c2c1cccc2)(N)C	C12H14N2O2	218.25	3	3	3	79.11	0.41	-29726	none	none	none	none
Molecule 17	11063573	OC(=O)[C@@H](Cc1c[nH]c2c1cccc2)N	C11H12N2O2	204.23	3	3	3	79.11	0.18	-10243	none	none	none	none
Molecule 18	11096076	OC(=O)[C@@H]([C@H](c1c[nH]c2c1cccc2)C)N	C12H14N2O2	218.25	3	3	3	79.11	0.47	-10324	none	none	none	none
Molecule 19	11207410	OC(=O)[C@@H](Cc1c[nH]c2c1cc(cc2)[N+](=O)[O-])N	C11H11N3O4	249.22	4	5	3	124.93	-0.52	-15222	none	none	none	none
Molecule 20	11242850	OC(=O)[C@H](Cc1c[nH]c2c1cccc2)C[C@@H](C(=O)O)N	C14H16N2O4	276.29	6	5	4	116.41	0.01	-11.9	none	none	none	none
Molecule 21	11288889	OC(=O)[C@@H](Cc1c[nH]c2c1cccc2)C[C@H](C(=O)O)N	C14H16N2O4	276.29	6	5	4	116.41	0.08	-11.9	none	none	none	none
Molecule 22	11298653	OC(=O)C[C@@H](c1c[nH]c2c1cccc2)N	C11H12N2O2	204.23	3	3	3	79.11	0.46	0.46922	none	none	none	none
Molecule 23	11346422	OC(=O)[C@@H](Cc1c[nH]c2c1cccc2)C[C@@H](C(=O)O)N	C14H16N2O4	276.29	6	5	4	116.41	0.11	-11.9	none	none	none	none
Molecule 25	11472143	OC(=O)[C@@H](NP(=O)(O)O)Cc1c[nH]c2c1cccc2	C11H13N2O5P	284.21	5	6	5	132.46	-0.43	-79991	none	none	none	none
Molecule 26	1148	OC(=O)[C@H](Cc1c[nH]c2c1cccc2)N	C11H12N2O2	204.23	3	3	3	79.11	0.18	-10243	none	none	none	none
Molecule 27	11602368	OC(=O)[C@@H](Cc1c[nH]c2c1ccc(c2)I)N	C11H11IN2O2	330.12	3	3	3	79.11	0.86	-96569	none	none	none	none
Molecule 28	116146284	C[S@](=O)CCNC(=O)[C@@H]1CNc2c(O1)cccc2	C12H16N2O3S	268.33	5	3	2	86.64	0.52	22172	none	none	none	none
Molecule 29	117072054	FC[C@](C(=O)O)(Cc1c[nH]c2c1cccc2)[NH3+]	C12H14FN2O2+	237.25	4	3	3	80.73	0.11	-34044	none	none	none	none
Molecule 30	11806099	OC(=O)[C@]1(N)C[C@H]1c1c[nH]c2c1cccc2	C12H12N2O2	216.24	2	3	3	79.11	0.30	-31409	none	none	none	none
Molecule 31	118264382	OC(=O)[C@H](Cc1c[nH]c2c1cccc2)N	C11H12N2O2	204.23	3	3	3	79.11	0.18	-10243	none	none	none	none
Molecule 32	12209732	OC(=O)[C@H](Cc1c[nH]c2c1cccc2)N	C11H12N2O2	204.23	3	3	3	79.11	0.18	-10243	none	none	none	none
Molecule 33	12209735	OC(=O)[C@@H](Cc1c[nH]c2c1cccc2)N	C11H12N2O2	204.23	3	3	3	79.11	0.18	-10243	none	none	none	none
Molecule 34	12209740	OC(=O)[C@@H](Cc1c[nH]c2c1cccc2)N	C11H12N2O2	204.23	3	3	3	79.11	0.18	-10243	none	none	none	none
Molecule 35	12209741	OC(=O)[C@H](Cc1c[nH]c2c1cccc2)N	C11H12N2O2	204.23	3	3	3	79.11	0.18	-10243	none	none	none	none
Molecule 36	12209743	OC(=O)[C@H](Cc1c[nH]c2c1cccc2)N	C11H12N2O2	204.23	3	3	3	79.11	0.18	-10243	none	none	none	none
Molecule 37	12209744	OC(=O)[C@H](Cc1c[nH]c2c1cccc2)N	C11H12N2O2	204.23	3	3	3	79.11	0.18	-10243	none	none	none	none
Molecule 38	12209745	OC(=O)[C@H](Cc1c[nH]c2c1cccc2)N	C11H12N2O2	204.23	3	3	3	79.11	0.18	-10243	none	none	none	none
Molecule 39	12209747	OC(=O)[C@H](Cc1c[nH]c2c1cccc2)N	C11H12N2O2	204.23	3	3	3	79.11	0.18	-10243	none	none	none	none
Molecule 40	12209749	OC(=O)[C@H](Cc1c[nH]c2c1cccc2)N	C11H12N2O2	204.23	3	3	3	79.11	0.18	-10243	none	none	none	none
Molecule 41	12209751	OC(=O)[C@H](Cc1c[nH]c2c1cccc2)N	C11H12N2O2	204.23	3	3	3	79.11	0.18	-10243	none	none	none	none
Molecule 42	12209752	OC(=O)[C@H](Cc1c[nH]c2c1cccc2)N	C11H12N2O2	204.23	3	3	3	79.11	0.18	-10243	none	none	none	none
Molecule 43	12209758	OC(=O)[C@H](Cc1c[nH]c2c1cccc2)N	C11H12N2O2	204.23	3	3	3	79.11	0.18	-10243	none	none	none	none
Molecule 44	122473641	C=Cc1cc2n(C)cc(c2c(c1)[N+](=O)[O-])C[C@@H](C(=O)O)N	C14H15N3O4	289.29	5	5	2	114.07	0.06	-16854	none	none	none	none
Molecule 45	122473653	OC(=O)[C@H](Cc1c[nH]c2c1c(cc(c2)C)[N+](=O)[O-])N	C12H13N3O4	263.25	4	5	3	124.93	-0.24	-15209	none	none	none	none
Molecule 46	122473655	OC(=O)[C@H](Cc1c[nH]c2c1c(cc(c2)C)[N+](=O)[O-])N	C12H13N3O4	263.25	4	5	3	124.93	-0.24	-15209	none	none	none	none
Molecule 47	122473669	N[C@H](C(=O)O)Cc1c[nH]c2c1c([N+](=O)[O-])c(cc2)C1CC1	C14H15N3O4	289.29	5	5	3	124.93	0.31	-14634	none	none	none	none
Molecule 49	122473692	OC(=O)[C@H](Cc1c[nH]c2c1c(ccc2F)[N+](=O)[O-])N	C11H10FN3O4	267.21	4	6	3	124.93	-0.27	-16562	none	none	none	none
Molecule 50	122473693	OC(=O)[C@@H](Cc1c[nH]c2c1c(ccc2F)[N+](=O)[O-])N	C11H10FN3O4	267.21	4	6	3	124.93	-0.31	-16562	none	none	none	none
Molecule 51	122473699	OC(=O)[C@@H](Cc1c[nH]c2c1c([N+](=O)[O-])c(cc2)C)N	C12H13N3O4	263.25	4	5	3	124.93	-0.23	-15209	none	none	none	none
Molecule 52	122473703	[O-][N+](=O)c1c(ccc2c1c(C[C@@H](C(=O)O)N)c[nH]2)C#C	C13H11N3O4	273.24	4	5	3	124.93	-0.19	-15123	none	none	none	none
Molecule 53	122473707	[O-][N+](=O)c1c(ccc2c1c(C[C@H](C(=O)O)N)c[nH]2)C#C	C13H11N3O4	273.24	4	5	3	124.93	-0.24	-15123	none	none	none	none
Molecule 54	122473709	OC(=O)[C@@H](Cc1c[nH]c2c1c(C)ccc2[N+](=O)[O-])N	C12H13N3O4	263.25	4	5	3	124.93	-0.21	-15209	none	none	none	none
Molecule 55	122473713	OC(=O)[C@H](Cc1c[nH]c2c1c(cc(c2)F)[N+](=O)[O-])N	C11H10FN3O4	267.21	4	6	3	124.93	-0.27	-16562	none	none	none	none
Molecule 56	122473714	[O-][N+](=O)c1c(C=C)ccc2c1c(C[C@H](C(=O)O)N)c[nH]2	C13H13N3O4	275.26	5	5	3	124.93	0.03	-17912	none	none	none	none
Molecule 57	122473726	OC(=O)[C@H](Cc1c[nH]c2c1c([N+](=O)[O-])c(cc2)F)N	C11H10FN3O4	267.21	4	6	3	124.93	-0.22	-16562	none	none	none	none
Molecule 59	122473738	OC(=O)[C@@H](Cc1c[nH]c2c1c(ccc2C)[N+](=O)[O-])N	C12H13N3O4	263.25	4	5	3	124.93	-0.23	-15209	none	none	none	none
Molecule 60	122473753	C=Cc1ccc(c2c1c(c[nH]2)C[C@@H](C(=O)O)N)[N+](=O)[O-]	C13H13N3O4	275.26	5	5	3	124.93	0.04	-17912	none	none	none	none
Molecule 61	122473754	C=Cc1ccc(c2c1c(c[nH]2)C[C@@H](C(=O)O)N)[N+](=O)[O-]	C13H13N3O4	275.26	5	5	3	124.93	0.04	-17912	none	none	none	none
Molecule 62	122473760	N[C@H](C(=O)O)Cc1c[nH]c2c1c(ccc2C1CC1)[N+](=O)[O-]	C14H15N3O4	289.29	5	5	3	124.93	0.40	-14634	none	none	none	none
Molecule 63	122473774	C#Cc1cc2[nH]cc(c2c(c1)[N+](=O)[O-])C[C@@H](C(=O)O)N	C13H11N3O4	273.24	4	5	3	124.93	-0.16	-15123	none	none	none	none
Molecule 64	122473775	C#Cc1cc2[nH]cc(c2c(c1)[N+](=O)[O-])C[C@H](C(=O)O)N	C13H11N3O4	273.24	4	5	3	124.93	-0.20	-15123	none	none	none	none
Molecule 67	122473789	[O-][N+](=O)c1ccc(c2c1c(C[C@@H](C(=O)O)N)c[nH]2)C=C	C13H13N3O4	275.26	5	5	3	124.93	0.02	-17912	none	none	none	none
Molecule 68	122473790	[O-][N+](=O)c1ccc(c2c1c(C[C@H](C(=O)O)N)c[nH]2)C=C	C13H13N3O4	275.26	5	5	3	124.93	-0.00	-17912	none	none	none	none
Molecule 69	122473796	OC(=O)[C@H](Cc1c[nH]c2c1c(ccc2C)[N+](=O)[O-])N	C12H13N3O4	263.25	4	5	3	124.93	-0.30	-15209	none	none	none	none
Molecule 70	122473807	OC(=O)[C@H](Cc1c[nH]c2c1c(cc(c2)F)[N+](=O)[O-])N	C11H10FN3O4	267.21	4	6	3	124.93	-0.27	-16562	none	none	none	none
Molecule 71	122473815	OC(=O)[C@H](Cc1c[nH]c2c1c(ccc2[N+](=O)[O-])C1CC1)N	C14H15N3O4	289.29	5	5	3	124.93	0.39	-14634	none	none	none	none
Molecule 72	122473816	OC(=O)[C@H](Cc1c[nH]c2c1c(ccc2[N+](=O)[O-])C1CC1)N	C14H15N3O4	289.29	5	5	3	124.93	0.39	-14634	none	none	none	none
Molecule 73	122473837	OC(=O)[C@H](Cc1c[nH]c2c1c([N+](=O)[O-])c(cc2)C)N	C12H13N3O4	263.25	4	5	3	124.93	-0.25	-15209	none	none	none	none
Molecule 78	122473859	C=Cc1cc2[nH]cc(c2c(c1)[N+](=O)[O-])C[C@H](C(=O)O)N	C13H13N3O4	275.26	5	5	3	124.93	0.04	-17912	none	none	none	none
Molecule 79	122473863	C=Cc1cc2[nH]cc(c2c(c1)[N+](=O)[O-])C[C@@H](C(=O)O)N	C13H13N3O4	275.26	5	5	3	124.93	0.04	-17912	none	none	none	none
Molecule 80	122473881	OC(=O)[C@H](Cc1c[nH]c2c1c(cc(c2)c1ccncc1)[N+](=O)[O-])N	C16H14N4O4	326.31	5	6	3	137.82	0.08	-15222	none	none	none	none
Molecule 81	122473882	OC(=O)[C@@H](Cc1c[nH]c2c1c(cc(c2)c1ccncc1)[N+](=O)[O-])N	C16H14N4O4	326.31	5	6	3	137.82	0.04	-15222	none	none	none	none
Molecule 82	122473894	OC(=O)[C@H](Cc1c[nH]c2c1c(cc(c2)C1CC1)[N+](=O)[O-])N	C14H15N3O4	289.29	5	5	3	124.93	0.39	-14634	none	none	none	none
Molecule 83	122473895	OC(=O)[C@H](Cc1c[nH]c2c1c(cc(c2)C1CC1)[N+](=O)[O-])N	C14H15N3O4	289.29	5	5	3	124.93	0.39	-14634	none	none	none	none
Molecule 84	122473899	OC(=O)[C@H](Cc1c[nH]c2c1c(F)ccc2[N+](=O)[O-])N	C11H10FN3O4	267.21	4	6	3	124.93	-0.26	-16562	none	none	none	none
Molecule 85	122473912	OC(=O)[C@H](Cc1c[nH]c2c1c([N+](=O)[O-])c(cc2)F)N	C11H10FN3O4	267.21	4	6	3	124.93	-0.22	-16562	none	none	none	none
Molecule 86	122473924	OC(=O)[C@H](Cc1c[nH]c2c1c(C)ccc2[N+](=O)[O-])N	C12H13N3O4	263.25	4	5	3	124.93	-0.22	-15209	none	none	none	none
Molecule 87	122473929	[O-][N+](=O)c1c(C=C)ccc2c1c(C[C@@H](C(=O)O)N)c[nH]2	C13H13N3O4	275.26	5	5	3	124.93	0.05	-17912	none	none	none	none
Molecule 88	122473936	N[C@H](C(=O)O)Cc1c[nH]c2c1c(ccc2C1CC1)[N+](=O)[O-]	C14H15N3O4	289.29	5	5	3	124.93	0.40	-14634	none	none	none	none
Molecule 89	122473963	OC(=O)[C@H](Cc1c[nH]c2c1c(F)ccc2[N+](=O)[O-])N	C11H10FN3O4	267.21	4	6	3	124.93	-0.26	-16562	none	none	none	none
Molecule 90	122473964	N[C@H](C(=O)O)Cc1c[nH]c2c1c([N+](=O)[O-])c(cc2)C1CC1	C14H15N3O4	289.29	5	5	3	124.93	0.31	-14634	none	none	none	none
Molecule 91	122499502	C#Cc1cccc2c1c(c[nH]2)C[C@@H](C(=O)O)N	C13H12N2O2	228.25	3	3	3	79.11	0.54	-10149	none	none	none	none
Molecule 92	122499648	C#Cc1cccc2c1c(c[nH]2)C[C@@H](C(=O)O)N	C13H12N2O2	228.25	3	3	3	79.11	0.54	-10149	none	none	none	none
Molecule 93	123282542	OC(=O)[C@H](Cc1c[nH]c2c1cccc2)N	C11H12N2O2	204.23	3	3	3	79.11	0.18	-10243	none	none	none	none
Molecule 94	123759225	OC(=O)[C@H](Cc1c[nH]c2c1cccc2)N	C11H12N2O2	204.23	3	3	3	79.11	0.18	-10243	none	none	none	none
Molecule 95	12878500	OC(=O)[C@@H](Cc1c[nH]c2c1ccc(c2)C)N	C12H14N2O2	218.25	3	3	3	79.11	0.49	-10238	none	none	none	none
Molecule 96	129632803	IN([C@H](C(=O)O)Cc1c[nH]c2c1cccc2)I	C11H10I2N2O2	456.02	4	3	2	56.33	1.98	-0.87275	none	none	none	none
Molecule 97	12968609	OC(=O)[C@H](Cc1c[nH]c2c1cccc2)N	C11H12N2O2	204.23	3	3	3	79.11	0.18	-10243	none	none	none	none
Molecule 98	129716752	OC(=O)[C@H](Cc1c[nH]c2c1cccc2)N	C11H12N2O2	204.23	3	3	3	79.11	0.18	-10243	none	none	none	none
Molecule 99	129717512	OC(=O)[C@H](Cc1c[nH]c2c1ccc(c2)F)N	C11H11FN2O2	222.22	3	4	3	79.11	0.56	-11583	none	none	none	none
Molecule 100	129723314	OC(=O)[C@H](Cc1c[nH]c2c1cccc2)N	C11H12N2O2	204.23	3	3	3	79.11	0.18	-10243	none	none	none	none
Molecule 101	129836898	OC(=O)[C@](Cc1c[nH]c2c1cccc2)(N)C	C12H14N2O2	218.25	3	3	3	79.11	0.41	-29726	none	none	none	none
Molecule 102	129843791	OC(=O)[C@@H](Cc1c[nH]c2c1cccc2)N	C11H12N2O2	204.23	3	3	3	79.11	0.18	-10243	none	none	none	none
Molecule 103	129846737	N[C@H](C(=O)O)Cc1c[nH]c2c1cc(F)cc2	C11H11FN2O2	222.22	3	4	3	79.11	0.56	-11583	none	none	none	none
Molecule 104	129882765	OC(=O)[C@H](Cc1c[nH]c2c1cccc2)N	C11H12N2O2	204.23	3	3	3	79.11	0.18	-10243	none	none	none	none
Molecule 105	129882951	OC(=O)[C@@H](Cc1c[nH]c2c1cccc2)N	C11H12N2O2	204.23	3	3	3	79.11	0.18	-10243	none	none	none	none
Molecule 106	131698648	OC(=O)[C@@H](Cc1c[nH]c2c1cccc2)N	C11H12N2O2	204.23	3	3	3	79.11	0.18	-10243	none	none	none	none
Molecule 107	131866044	N#Cc1cccc2c1c(c[nH]2)C[C@@H](C(=O)O)N	C12H11N3O2	229.23	3	4	3	102.90	-0.05	-14523	none	none	none	none
Molecule 108	134160364	[C-]#[N+][C@H](C(=O)[O-])Cc1c[nH]c2c1cccc2	C12H9N2O2-	213.21	3	3	1	55.92	0.97	-2253	none	none	none	none
Molecule 109	134282710	N#Cc1cccc2c1c(c[nH]2)C[C@@H](C(=O)O)N	C12H11N3O2	229.23	3	4	3	102.90	-0.05	-14523	none	none	none	none
Molecule 110	134407014	OC(=O)[C@H](Cc1cn(c2c1cccc2)I)N	C11H11IN2O2	330.12	3	3	2	68.25	0.75	-98507	none	none	none	none
Molecule 111	134481176	OC(=O)[C@@](Cc1c[nH]c2c1c(ccc2)[N+](=O)[O-])(N)C	C12H13N3O4	263.25	4	5	3	124.93	-0.33	-79338	none	none	none	none
Molecule 112	134968824	OC(=O)[C@H](Cc1c[nH]c2c1ccc(c2)B(O)O)N	C11H13BN2O4	248.04	4	5	5	119.57	-1.58	-21193	none	none	none	none
Molecule 113	135030789	[O-]C(=O)[C@@H](Cc1c[nH]c2c1cccc2)N	C11H11N2O2-	203.22	3	3	2	81.94	-0.10	-29417	none	none	none	none
Molecule 114	135044203	[O-]C(=O)[C@H](Cc1c[nH]c2c1cccc2)N	C11H11N2O2-	203.22	3	3	2	81.94	-0.08	-29417	none	none	none	none
Molecule 115	135044228	[O-]C(=O)[C@H](Cc1c[nH]c2c1cccc2)N	C11H11N2O2-	203.22	3	3	2	81.94	-0.08	-29417	none	none	none	none
Molecule 116	135340035	OC(=O)[C@@H](Cc1cccc2c1cc[nH]2)N.Cl	C11H13ClN2O2	240.69	3	3	3	79.11	0.32	-10318	none	none	none	none
Molecule 117	135340036	OC(=O)[C@@H](Cc1cccc2c1cc[nH]2)N.Cl	C11H13ClN2O2	240.69	3	3	3	79.11	0.32	-10318	none	none	none	none
Molecule 118	135371887	Cc1c(F)ccc2c1c(C[C@@H](C(=O)O)N)c[nH]2	C12H13FN2O2	236.24	3	4	3	79.11	0.87	-11578	none	none	none	none
Molecule 119	13711373	N[C@H](C(=O)O)Cc1c[nH]c2c1cc(F)cc2	C11H11FN2O2	222.22	3	4	3	79.11	0.56	-11583	none	none	none	none
Molecule 120	13797967	OC(=O)[C@](Cc1c[nH]c2c1cccc2)(N)C	C12H14N2O2	218.25	3	3	3	79.11	0.41	-29726	none	none	none	none
Molecule 121	13797969	OC(=O)[C@](Cc1c[nH]c2c1cccc2)(N)C.Cl	C12H15ClN2O2	254.71	3	3	3	79.11	0.52	-29726	none	none	none	none
Molecule 122	13890986	OC(=O)[C@H]([C@@H](c1c[nH]c2c1cccc2)C)N	C12H14N2O2	218.25	3	3	3	79.11	0.43	-10324	none	none	none	none
Molecule 123	138986914	OC(=O)[C@@H](Cc1c[nH]c2c1cccc2)N	C11H12N2O2	204.23	3	3	3	79.11	0.18	-10243	none	none	none	none
Molecule 124	139507932	OC(=O)[C@H](Cc1c[nH]c2c1c(C)c(cc2)[N+](=O)[O-])N	C12H13N3O4	263.25	4	5	3	124.93	-0.32	-15209	none	none	none	none
Molecule 125	139507933	OC(=O)[C@H](Cc1c[nH]c2c1c(C)c(cc2)[N+](=O)[O-])N	C12H13N3O4	263.25	4	5	3	124.93	-0.32	-15209	none	none	none	none
Molecule 126	140143507	OC(=O)[C@H](Cc1c[nH]c2c1cccc2)N	C11H12N2O2	204.23	3	3	3	79.11	0.18	-10243	none	none	none	none
Molecule 127	140387073	OC(=O)[C@@H]([C@H](c1c[nH]c2c1cccc2)C)N	C12H14N2O2	218.25	3	3	3	79.11	0.47	-10324	none	none	none	none
Molecule 128	140978088	OC(=O)[C@H](CCc1c[nH]c2c1cccc2)N.O	C12H16N2O3	236.27	4	4	4	88.34	0.25	-13.03	none	none	none	none
Molecule 129	142339082	N[C@H](C(=O)O)Cc1c[nH]c2c1cc(F)cc2.CC	C13H17FN2O2	252.28	3	4	3	79.11	1.38	-11583	none	none	none	none
Molecule 130	144369856	OC(=O)[C@H](Cc1c[nH]c2c1cccc2)C[C@@H](C(=O)O)N	C14H16N2O4	276.29	6	5	4	116.41	0.01	-11.9	none	none	none	none
Molecule 131	144762839	OC(=O)[C@@](Cc1c[nH]c2c1cccc2)(N)C.CC	C14H20N2O2	248.32	3	3	3	79.11	1.07	-29726	none	none	none	none
Molecule 132	144920836	NCCCC(=C)N[C@H](C(=O)O)Cc1c[nH]c2c1cccc2	C16H21N3O2	287.36	8	3	4	91.14	0.91	-51304	none	none	none	none
Molecule 133	144920967	NCCC[C@@H](N[C@H](C(=O)O)Cc1c[nH]c2c1cccc2)C	C16H23N3O2	289.37	8	4	4	91.14	0.94	-0.0045988	none	none	none	none
Molecule 135	145142339	OC(=O)[C@@H](Cc1c[nH]c2c1ccc(c2)C)N.CC	C14H20N2O2	248.32	3	3	3	79.11	1.24	-10238	none	none	none	none
Molecule 136	145142340	OC(=O)[C@@H](Cc1c[nH]c2c1ccc(c2)F)N.CC	C13H17FN2O2	252.28	3	4	3	79.11	1.29	-11583	none	none	none	none
Molecule 137	145142426	OC(=O)[C@@H](Cc1c[nH]c2c1c(F)ccc2)N.CC	C13H17FN2O2	252.28	3	4	3	79.11	1.34	-11583	none	none	none	none
Molecule 138	145142479	C#Cc1cccc2c1c(c[nH]2)C[C@@H](C(=O)O)N.CC	C15H18N2O2	258.32	3	3	3	79.11	1.37	-10149	none	none	none	none
Molecule 139	145142537	C/N=C/C=C(/c1ccc2c(c1)[nH]cc2C[C@@H](C(=O)O)N)\C=C.CC	C19H25N3O2	327.42	6	4	3	91.47	2.23	-11919	none	none	none	none
Molecule 140	145570031	OC(=O)CCN[C@H](C(=O)O)Cc1c[nH]c2c1cccc2	C14H16N2O4	276.29	7	5	4	102.42	0.21	-0.28619	none	none	none	none
Molecule 141	145852323	OC(=O)[C@H](CCc1c[nH]c2c1cccc2)N.Cl	C12H15ClN2O2	254.71	4	3	3	79.11	0.62	-13.03	none	none	none	none
Molecule 142	148495	OC(=O)[C@H](Cc1c[nH]c2c1cccc2)N	C11H12N2O2	204.23	3	3	3	79.11	0.18	-10243	none	none	none	none
Molecule 143	14876770	OC(=O)[C@@H](Cc1cccc2c1cc[nH]2)N	C11H12N2O2	204.23	3	3	3	79.11	0.12	-10318	none	none	none	none
Molecule 144	153694092	OC(=O)[C@@H](Cc1c[nH]c2c1cccc2)N	C11H12N2O2	204.23	3	3	3	79.11	0.18	-10243	none	none	none	none
Molecule 145	15378326	OC(=O)[C@H](C1(CC1)c1c[nH]c2c1cccc2)N	C13H14N2O2	230.26	3	3	3	79.11	0.61	-5261	none	none	none	none
Molecule 146	153821134	[O-]C(=O)CCc1c[nH]c2c1c(C)c(cc2)[N+](=O)[O-]	C12H11N2O4-	247.23	4	4	1	101.74	1.30	-58778	none	none	none	none
Molecule 147	153971191	OC(=O)C(Cc1c[nH]c2c1cccc2)(N)N	C11H13N3O2	219.24	3	4	4	105.13	-0.92	-36315	none	none	none	none
Molecule 148	154334286	[O-]C(=O)[C@H](c1c[nH]c2c1cc(cc2)N(C)C)[N+](=O)[O-]	C12H12N3O4-	262.24	4	4	1	104.98	0.45	-3151	none	none	none	none
Molecule 149	155282836	N[C@H](C(=O)O)Cc1c[nH]c2c1C#CC=C2	C11H10N2O2	202.21	3	3	3	79.11	-0.14	-89348	none	none	none	none
Molecule 150	155817874	OC(=O)[C@@H](Cc1c[nH]c2c1cccc2)N	C11H12N2O2	204.23	3	3	3	79.11	0.18	-10243	none	none	none	none
Molecule 151	156362254	OC(=O)[C@@H](Cc1c[nH]c2c1cccc2)N.O=C=O	C12H12N2O4	248.23	3	5	3	113.25	-0.69	-89348	none	none	none	none
Molecule 152	156565239	OC(=O)[C@H](Cc1c[nH]c2c1cccc2)N.[Cu]	C11H12CuN2O2	267.77	3	3	3	79.11	-7.87	-10243	none	none	none	none
Molecule 153	156565270	OC(=O)[C@H](Cc1c[nH]c2c1cccc2)N.[Zn]	C11H12N2O2Zn	269.61	3	3	3	79.11	-9.73	-10243	none	none	none	none
Molecule 154	156612442	OC(=O)[C@H](Cc1c[nH]c2c1cccc2)N	C11H12N2O2	204.23	3	3	3	79.11	0.18	-10243	none	none	none	none
Molecule 155	156769260	OC(=O)[C@@H](Cc1c[nH]c2c1cccc2)N.O	C11H14N2O3	222.24	3	4	4	88.34	-0.09	-10243	none	none	none	none
Molecule 157	157267669	OC(=O)[C@H](Cc1c[nH]c2c1cccc2)N.CO	C12H16N2O3	236.27	3	4	4	99.34	-0.04	-10243	none	none	none	none
Molecule 158	157326159	OC(=O)[C@H](Cc1c[nH]c2c1cccc2)N.CCC(=O)O	C14H18N2O4	278.30	4	5	4	116.41	0.50	-10243	none	none	none	none
Molecule 159	157509636	OC(=O)[C@H](Cc1c[nH]c2c1cccc2)N.OCCCC=C	C16H22N2O3	290.36	6	4	4	99.34	0.82	-10243	none	none	none	none
Molecule 160	158185209	OC(=O)[C@H](Cc1c[nH]c2c1cccc2)[NH3+].[K+]	C11H13KN2O2++	244.33	3	2	3	80.73	-3.19	-10243	none	none	none	none
Molecule 161	158364438	[O-]C(=O)[C@H](Cc1c[nH]c2c1cccc2)N.Cl	C11H12ClN2O2-	239.68	3	3	2	81.94	0.10	-10243	none	none	none	none
Molecule 165	159525415	OC(=O)[C@H](Cc1c[nH]c2c1cccc2)N.[Cu+2]	C11H12CuN2O2++	267.77	3	3	3	79.11	-7.87	-10243	none	none	none	none
Molecule 166	15974730	OC(=O)[C@H](Cc1c[nH]c2c1cccc2)C[C@H](C(=O)O)N	C14H16N2O4	276.29	6	5	4	116.41	0.07	-11.9	none	none	none	none
Molecule 167	159821479	OC(=O)[C@H](Cc1c[nH]c2c1cccc2)N.[KH].[KH]	C11H14K2N2O2	284.44	3	3	3	79.11	0.03	-10243	none	none	none	none
Molecule 168	160031961	OC(=O)[C@H](Cc1c[nH]c2c1cccc2)N.COC(=O)C	C14H18N2O4	278.30	4	5	3	105.41	0.39	-10243	none	none	none	none
Molecule 169	160328953	OC(=O)[C@H](Cc1c[nH]c2c1cccc2)N.[CaH2]	C11H14CaN2O2	246.32	3	3	3	79.11	0.03	-10243	none	none	none	none
Molecule 170	160489	OC(=O)[C@H]([N+](C)(C)C)Cc1c[nH]c2c1cccc2	C14H19N2O2+	247.31	4	2	2	53.09	-0.10	-0.87131	none	none	none	none
Molecule 173	160644053	OC(=O)[C@H](Cc1c[nH]c2c1cccc2)[NH3+].[Na+]	C11H13N2NaO2++	228.22	3	2	3	80.73	-3.77	-10243	none	none	none	none
Molecule 175	161231682	OC(=O)[C@@H](Cc1c[nH]c2c1cccc2)N.CI	C12H15IN2O2	346.16	3	3	3	79.11	0.99	-10243	none	none	none	none
Molecule 176	161441669	OC(=O)[C@H](Cc1c[nH]c2c1cccc2)N.COC(=O)C.Cl	C14H19ClN2O4	314.76	4	5	3	105.41	0.40	-10243	none	none	none	none
Molecule 177	161881434	OC(=O)[C@H](Cc1c[nH]c2c1cccc2)N.CN	C12H17N3O2	235.28	3	4	4	105.13	-0.03	-10243	none	none	none	none
Molecule 178	16217284	OC(=O)[C@H](Cc1c[nH]c2c1cccc2)N	C11H12N2O2	204.23	3	3	3	79.11	0.18	-10243	none	none	none	none
Molecule 179	16217285	OC(=O)[C@H](Cc1c[nH]c2c1cccc2)N	C11H12N2O2	204.23	3	3	3	79.11	0.18	-10243	none	none	none	none
Molecule 180	162351593	OC(=O)[C@H](Cc1c[nH]c2c1cccc2)N.[Ag]	C11H12AgN2O2	312.09	3	3	3	79.11	-0.01	-10243	none	none	none	none
Molecule 181	CHEMBL1213456	COC1=c2n(cc(c(c2CC=C1N1C[C@@H](C)C[C@H](C1)N)O)C(=O)O)C1CC1	C20H27N3O4	373.45	4	5	3	100.95	0.90	52686	none	none	none	none
Molecule 185	CHEMBL1908324	CN/C(=C(\N[C@H]1[C@@H](O)N2[C@@H]1SC1([C@H]2C(=O)O)CC1)/O)/c1ccccc1	C17H21N3O4S	363.43	5	5	5	130.36	0.27	47633	none	none	none	none
Molecule 188	CHEMBL267648	CCN1C=C(C(=O)O)C(=C2[C@@H]1C=C(C(=C2)F)n1ccn(cc1)C)O	C17H18FN3O3	331.34	3	4	2	70.63	1.17	26239	none	none	none	none
Molecule 189	CHEMBL30116	CCN1C[C@@H](C(=O)O)[C@@H](c2c1nc(nc2)N1CCNCC1)O	C14H21N5O3	307.35	3	6	3	101.82	-0.75	48917	none	none	none	none
Molecule 190	CHEMBL31	COC1=C(N2CCN[C@H](C2)C)C(=CC2=C(C(=CN([C@@H]12)C1CC1)C(=O)O)O)F	C19H24FN3O4	377.41	4	6	3	85.27	0.25	55784	none	none	none	none
Molecule 191	CHEMBL3707254	O[C@@H]1N=C(N(C1)NCCCc1ccc(o1)N(=O)=O)O	C10H14N4O5	270.24	6	7	3	127.05	-0.06	-0.62906	none	none	none	none
Molecule 193	CHEMBL430	CON[C@@H]1CN(C[C@H]1CN)C1=N[C@@H]2N(C=C(C(=C2C=C1F)O)C(=O)O)C1CC1	C18H24FN5O4	393.41	6	8	4	123.65	-0.25	34527	none	none	none	none
Molecule 194	CHEMBL561	CCN1C=C(C(=O)O)C(=C2[C@@H]1C(=C(N1CCN[C@@H](C1)C)C(=C2)F)F)O	C17H21F2N3O3	353.36	3	6	3	76.04	0.52	5967	none	none	none	none
Molecule 195	CHEMBL572	O[C@@H]1NC(=CN1NCc1ccc(o1)N(=O)=O)O	C8H10N4O5	242.19	4	6	4	126.72	-0.79	-0.37732	none	none	none	none
Molecule 196	CHEMBL583	C[C@H]1NCCN(C1)C1=C[C@@H]2N(C=C(C(=C2C(=C1F)C)O)C(=O)O)C1CC1	C19H24FN3O3	361.41	3	5	3	76.04	0.76	55984	none	none	none	none
Molecule 197	CHEMBL6273	FCCn1cc(C(=O)O)c(c2c1=C(F)C(=C(C2)F)n1ccn(cc1)C)O	C17H16F3N3O3	367.32	4	6	2	72.32	1.69	25458	none	none	none	none
Molecule 198	CHEMBL8	FC1=CC2=C(O)C(=CN([C@@H]2C=C1N1CCNCC1)C1CC1)C(=O)O	C17H20FN3O3	333.36	3	5	3	76.04	0.22	34126	none	none	none	none
Molecule 199	CHEMBL826	CCN1C=C(C(=O)O)C(=C2[C@@H]1N=C(N1CCNCC1)C(=C2)F)O	C15H19FN4O3	322.33	3	6	3	88.40	-0.16	36456	none	none	none	none
Molecule 200	CHEMBL850	C[C@@H]1N[C@H](C)CN(C1)C1=C(F)[C@@H]2N(C=C(C(=C2C(=C1F)N)O)C(=O)O)C1CC1	C19H24F2N4O3	394.42	3	6	4	102.06	0.37	4626	none	none	none	none
Molecule 201	CHEMBL9	CCN1C=C(C(=O)O)C(=C2[C@H]1C=C(N1CCNCC1)C(=C2)F)O	C16H20FN3O3	321.35	3	5	3	76.04	0.20	37781	none	none	none	none
