# Supplementary material for: Unveiling Therapeutic Potential: Targeting Fusobacterium nucleatum’s Lipopolysaccharide Biosynthesis for Endodontic Infections—An In Silico Screening Study
Source: Int J Mol Sci. 2024 Apr 11;25(8):4239. doi: 10.3390/ijms25084239 (PMC11049844; doi:10.3390/ijms25084239)
Supplement: Supplementary file 1 [file ijms-25-04239-s001.zip › Table S3.xlsx]

## Sheet: Sheet2
LigandID	pubchem id	LpxA	LpxD	TPSA	Consensus Log P	ESOL Class	GI absorption	BBB permeant	CYP1A2 inhibitor	CYP2C19 inhibitor	CYP2C9 inhibitor	CYP2D6 inhibitor	CYP3A4 inhibitor	PAINS #alerts
Ligand9	117072054	-6.1	-7.5	80.73	0.11	Very soluble	High	No	No	No	No	No	No	0
Ligand11	11806099	-6.6	-7.8	79.11	0.30	Very soluble	High	No	No	No	No	No	No	0
Ligand12	118264382	-6.0	-7.8	79.11	0.18	Very soluble	High	No	No	No	No	No	No	0
Ligand55	12209732	-5.9	-7.7	79.11	0.18	Very soluble	High	No	No	No	No	No	No	0
Ligand56	12209735	-5.9	-7.7	79.11	0.18	Very soluble	High	No	No	No	No	No	No	0
Ligand57	12209740	-5.8	-7.7	79.11	0.18	Very soluble	High	No	No	No	No	No	No	0
Ligand58	12209741	-5.9	-7.9	79.11	0.18	Very soluble	High	No	No	No	No	No	No	0
Ligand59	12209743	-5.9	-7.8	79.11	0.18	Very soluble	High	No	No	No	No	No	No	0
Ligand60	12209744	-5.9	-7.8	79.11	0.18	Very soluble	High	No	No	No	No	No	No	0
Ligand61	12209745	-5.9	-7.8	79.11	0.18	Very soluble	High	No	No	No	No	No	No	0
Ligand62	12209747	-6.0	-7.8	79.11	0.18	Very soluble	High	No	No	No	No	No	No	0
Ligand63	12209749	-5.9	-7.9	79.11	0.18	Very soluble	High	No	No	No	No	No	No	0
Ligand64	12209751	-6.0	-7.8	79.11	0.18	Very soluble	High	No	No	No	No	No	No	0
Ligand65	12209752	-6.0	-7.8	79.11	0.18	Very soluble	High	No	No	No	No	No	No	0
Ligand66	12209758	-5.9	-7.9	79.11	0.18	Very soluble	High	No	No	No	No	No	No	0
Ligand68	122473641	-6.8	-7.2	114.07	0.06	Very soluble	High	No	No	No	No	No	No	0
Ligand69	122473653	-6.4	-7.4	124.93	-0.24	Very soluble	High	No	No	No	No	No	No	0
Ligand70	122473655	-6.5	-7.2	124.93	-0.24	Very soluble	High	No	No	No	No	No	No	0
Ligand71	122473669	-6.9	-7.7	124.93	0.31	Very soluble	High	No	No	No	No	No	No	0
Ligand73	122473692	-6.9	-7.5	124.93	-0.27	Very soluble	High	No	No	No	No	No	No	0
Ligand74	122473693	-6.9	-7.3	124.93	-0.31	Very soluble	High	No	No	No	No	No	No	0
Ligand75	122473699	-6.4	-7.0	124.93	-0.23	Very soluble	High	No	No	No	No	No	No	0
Ligand76	122473703	-6.8	-7.3	124.93	-0.19	Very soluble	High	No	No	No	No	No	No	0
Ligand77	122473707	-6.9	-7.8	124.93	-0.24	Very soluble	High	No	No	No	No	No	No	0
Ligand78	122473709	-7.1	-7.9	124.93	-0.21	Very soluble	High	No	No	No	No	No	No	0
Ligand80	122473713	-6.4	-7.1	124.93	-0.27	Very soluble	High	No	No	No	No	No	No	0
Ligand81	122473714	-6.6	-7.4	124.93	0.03	Very soluble	High	No	No	No	No	No	No	0
Ligand82	122473726	-6.0	-6.7	124.93	-0.22	Very soluble	High	No	No	No	No	No	No	0
Ligand86	122473738	-7.0	-7.6	124.93	-0.23	Very soluble	High	No	No	No	No	No	No	0
Ligand87	122473753	-7.0	-7.8	124.93	0.04	Very soluble	High	No	No	No	No	No	No	0
Ligand88	122473754	-7.0	-7.9	124.93	0.04	Very soluble	High	No	No	No	No	No	No	0
Ligand89	122473760	-6.1	-8.2	124.93	0.40	Very soluble	High	No	No	No	No	No	No	0
Ligand91	122473774	-6.5	-7.8	124.93	-0.16	Very soluble	High	No	No	No	No	No	No	0
Ligand92	122473775	-6.7	-7.4	124.93	-0.20	Very soluble	High	No	No	No	No	No	No	0
Ligand95	122473789	-7.1	-7.7	124.93	0.02	Very soluble	High	No	No	No	No	No	No	0
Ligand96	122473790	-7.1	-7.5	124.93	-0.00	Very soluble	High	No	No	No	No	No	No	0
Ligand97	122473796	-7.0	-7.5	124.93	-0.30	Very soluble	High	No	No	No	No	No	No	0
Ligand98	122473807	-6.6	-7.5	124.93	-0.27	Very soluble	High	No	No	No	No	No	No	0
Ligand99	122473815	-7.0	-8.1	124.93	0.39	Very soluble	High	No	No	No	No	No	No	0
Ligand100	122473816	-7.1	-7.8	124.93	0.39	Very soluble	High	No	No	No	No	No	No	0
Ligand101	122473837	-6.5	-7.4	124.93	-0.25	Very soluble	High	No	No	No	No	No	No	0
Ligand106	122473859	-6.2	-7.4	124.93	0.04	Very soluble	High	No	No	No	No	No	No	0
Ligand108	122473863	-6.6	-7.2	124.93	0.04	Very soluble	High	No	No	No	No	No	No	0
Ligand109	122473881	-7.2	-8.8	137.82	0.08	Very soluble	High	No	No	No	No	No	No	0
Ligand110	122473882	-7.2	-9.0	137.82	0.04	Very soluble	High	No	No	No	No	No	No	0
Ligand111	122473894	-6.3	-7.5	124.93	0.39	Very soluble	High	No	No	No	No	No	No	0
Ligand112	122473895	-7.1	-7.8	124.93	0.39	Very soluble	High	No	No	No	No	No	No	0
Ligand113	122473899	-7.0	-7.5	124.93	-0.26	Very soluble	High	No	No	No	No	No	No	0
Ligand114	122473912	-5.9	-7.1	124.93	-0.22	Very soluble	High	No	No	No	No	No	No	0
Ligand115	122473924	-7.1	-7.8	124.93	-0.22	Very soluble	High	No	No	No	No	No	No	0
Ligand116	122473929	-6.6	-7.5	124.93	0.05	Very soluble	High	No	No	No	No	No	No	0
Ligand117	122473936	-7.3	-8.2	124.93	0.40	Very soluble	High	No	No	No	No	No	No	0
Ligand118	122473963	-7.0	-8.0	124.93	-0.26	Very soluble	High	No	No	No	No	No	No	0
Ligand119	122473964	-6.1	-7.5	124.93	0.31	Very soluble	High	No	No	No	No	No	No	0
Ligand123	122499502	-6.6	-7.3	79.11	0.54	Very soluble	High	No	No	No	No	No	No	0
Ligand137	122499648	-6.4	-7.3	79.11	0.54	Very soluble	High	No	No	No	No	No	No	0
Ligand146	123282542	-5.9	-7.8	79.11	0.18	Very soluble	High	No	No	No	No	No	No	0
Ligand150	123759225	-6.0	-7.8	79.11	0.18	Very soluble	High	No	No	No	No	No	No	0
Ligand185	12878500	-6.3	-8.5	79.11	0.49	Very soluble	High	No	No	No	No	No	No	0
Ligand190	129632803	-6.2	-7.5	56.33	1.98	Soluble	High	Yes	No	Yes	No	No	No	0
Ligand198	12968609	-5.9	-7.8	79.11	0.18	Very soluble	High	No	No	No	No	No	No	0
Ligand202	129716752	-5.9	-7.8	79.11	0.18	Very soluble	High	No	No	No	No	No	No	0
Ligand203	129717512	-5.2	-7.3	79.11	0.56	Very soluble	High	No	No	No	No	No	No	0
Ligand206	129723314	-6.0	-7.8	79.11	0.18	Very soluble	High	No	No	No	No	No	No	0
Ligand212	129836898	-6.2	-7.8	79.11	0.41	Very soluble	High	No	No	No	No	No	No	0
Ligand213	129843791	-6.0	-7.7	79.11	0.18	Very soluble	High	No	No	No	No	No	No	0
Ligand216	129846737	-6.1	-8.0	79.11	0.56	Very soluble	High	No	No	No	No	No	No	0
Ligand219	129882765	-5.6	-7.9	79.11	0.18	Very soluble	High	No	No	No	No	No	No	0
Ligand221	129882951	-5.8	-7.9	79.11	0.18	Very soluble	High	No	No	No	No	No	No	0
Ligand233	131698648	-5.9	-8.1	79.11	0.18	Very soluble	High	No	No	No	No	No	No	0
Ligand238	131866044	-6.7	-7.0	102.90	-0.05	Very soluble	High	No	No	No	No	No	No	0
Ligand257	134160364	-6.6	-7.7	55.92	0.97	Soluble	High	Yes	No	No	No	No	No	0
Ligand262	134282710	-6.7	-7.2	102.90	-0.05	Very soluble	High	No	No	No	No	No	No	0
Ligand266	134407014	-5.9	-6.6	68.25	0.75	Very soluble	High	Yes	No	No	No	No	No	0
Ligand268	134481176	-6.2	-7.4	124.93	-0.33	Very soluble	High	No	No	No	No	No	No	0
Ligand273	135030789	-6.0	-7.7	81.94	-0.10	Very soluble	High	No	No	No	No	No	No	0
Ligand274	135044203	-6.0	-7.9	81.94	-0.08	Very soluble	High	No	No	No	No	No	No	0
Ligand275	135044228	-6.0	-7.9	81.94	-0.08	Very soluble	High	No	No	No	No	No	No	0
Ligand278	135340035	-6.6	-7.5	79.11	0.32	Very soluble	High	No	No	No	No	No	No	0
Ligand279	135340036	-6.6	-7.3	79.11	0.32	Very soluble	High	No	No	No	No	No	No	0
Ligand286	135371887	-6.6	-7.2	79.11	0.87	Very soluble	High	No	No	No	No	No	No	0
Ligand305	13711373	-6.4	-8.0	79.11	0.56	Very soluble	High	No	No	No	No	No	No	0
Ligand309	13797967	-6.2	-7.8	79.11	0.41	Very soluble	High	No	No	No	No	No	No	0
Ligand310	13797969	-7.2	-8.9	79.11	0.52	Very soluble	High	No	No	No	No	No	No	0
Ligand314	13890986	-6.1	-8.2	79.11	0.43	Very soluble	High	No	No	No	No	No	No	0
Ligand315	138986914	-6.1	-8.0	79.11	0.18	Very soluble	High	No	No	No	No	No	No	0
Ligand320	139507932	-7.1	-7.9	124.93	-0.32	Very soluble	High	No	No	No	No	No	No	0
Ligand321	139507933	-6.9	-8.0	124.93	-0.32	Very soluble	High	No	No	No	No	No	No	0
Ligand327	140143507	-6.0	-7.9	79.11	0.18	Very soluble	High	No	No	No	No	No	No	0
Ligand329	140387073	-6.3	-7.9	79.11	0.47	Very soluble	High	No	No	No	No	No	No	0
Ligand355	140978088	-6.5	-8.5	88.34	0.25	Very soluble	High	No	No	No	No	No	No	0
Ligand380	142339082	-6.9	-8.4	79.11	1.38	Very soluble	High	No	No	No	No	No	No	0
Ligand398	144369856	-6.7	-7.0	116.41	0.01	Very soluble	High	No	No	No	No	No	No	0
Ligand402	144762839	-7.1	-8.7	79.11	1.07	Very soluble	High	No	No	No	No	No	No	0
Ligand403	144920836	-6.3	-8.0	91.14	0.91	Very soluble	High	No	No	No	No	No	No	0
Ligand404	144920967	-5.9	-6.6	91.14	0.94	Very soluble	High	No	No	No	No	No	No	0
Ligand409	145142339	-7.0	-9.5	79.11	1.24	Very soluble	High	No	No	No	No	No	No	0
Ligand410	145142340	-6.8	-9.6	79.11	1.29	Very soluble	High	No	No	No	No	No	No	0
Ligand415	145142426	-6.9	-8.1	79.11	1.34	Very soluble	High	No	No	No	No	No	No	0
Ligand420	145142479	-7.2	-7.5	79.11	1.37	Very soluble	High	No	No	No	No	No	No	0
Ligand421	145142537	-7.0	-9.7	91.47	2.23	Soluble	High	No	No	No	No	No	No	0
Ligand423	145570031	-5.9	-8.4	102.42	0.21	Very soluble	High	No	No	No	No	No	No	0
Ligand426	145852323	-6.3	-8.3	79.11	0.62	Very soluble	High	No	No	No	No	No	No	0
Ligand441	148495	-5.8	-7.9	79.11	0.18	Very soluble	High	No	No	No	No	No	No	0
Ligand443	14876770	-6.0	-6.7	79.11	0.12	Very soluble	High	No	No	No	No	No	No	0
Ligand453	153694092	-5.9	-8.1	79.11	0.18	Very soluble	High	No	No	No	No	No	No	0
Ligand456	15378326	-6.0	-7.9	79.11	0.61	Very soluble	High	No	No	No	No	No	No	0
Ligand459	153821134	-7.2	-7.7	101.74	1.30	Soluble	High	No	Yes	No	No	No	No	0
Ligand462	153971191	-5.9	-7.5	105.13	-0.92	Highly soluble	High	No	No	No	No	No	No	0
Ligand479	154334286	-6.9	-6.3	104.98	0.45	Soluble	High	No	No	No	No	No	No	0
Ligand497	155282836	-6.0	-7.9	79.11	-0.14	Very soluble	High	No	No	No	No	No	No	0
Ligand500	155817874	-5.9	-8.0	79.11	0.18	Very soluble	High	No	No	No	No	No	No	0
Ligand507	15974730	-6.0	-8.0	116.41	0.07	Very soluble	High	No	No	No	No	No	No	0
Ligand508	160489	-7.9	-8.4	53.09	-0.10	Soluble	High	Yes	No	No	No	No	No	0
Ligand511	16217284	-7.5	-7.7	79.11	0.18	Very soluble	High	No	No	No	No	No	No	0
Ligand512	16217285	-6.3	-8.1	79.11	0.18	Very soluble	High	No	No	No	No	No	No	0
Ligand523	CHEMBL1213456	-6.7	-8.2	100.95	0.90	Very soluble	High	No	No	No	No	No	No	0
Ligand541	CHEMBL1908324	-6.5	-8.5	130.36	0.27	Very soluble	High	No	No	No	No	No	No	0
Ligand550	CHEMBL267648	-7.6	-7.5	70.63	1.17	Soluble	High	Yes	No	No	No	No	No	0
Ligand555	CHEMBL30116	-8.0	-7.8	101.82	-0.75	Very soluble	High	No	No	No	No	No	No	0
Ligand556	CHEMBL31	-6.2	-7.7	85.27	0.25	Very soluble	High	No	No	No	No	No	No	0
Ligand562	CHEMBL3707254	-7.6	-7.7	127.05	-0.06	Very soluble	High	No	No	No	No	No	No	0
Ligand565	CHEMBL430	-6.8	-8.0	123.65	-0.25	Very soluble	High	No	No	No	No	No	No	0
Ligand577	CHEMBL561	-8.4	-8.1	76.04	0.52	Very soluble	High	No	No	No	No	No	No	0
Ligand578	CHEMBL572	-7.3	-9.6	126.72	-0.79	Very soluble	High	No	No	No	No	No	No	0
Ligand580	CHEMBL583	-7.1	-8.6	76.04	0.76	Very soluble	High	No	No	No	No	No	No	0
Ligand584	CHEMBL6273	-7.7	-8.3	72.32	1.69	Soluble	High	Yes	No	No	No	No	No	0
Ligand586	CHEMBL8	-7.5	-8.0	76.04	0.22	Very soluble	High	No	No	No	No	No	No	0
Ligand587	CHEMBL826	-7.2	-9.7	88.40	-0.16	Very soluble	High	No	No	No	No	No	No	0
